# Supplementary material for: Formant Space Reconstruction From Brain Activity in Frontal and Temporal Regions Coding for Heard Vowels
Source: Front Hum Neurosci. 2019 Feb 8;13:32. doi: 10.3389/fnhum.2019.00032 (PMC6383050; doi:10.3389/fnhum.2019.00032)
Supplement: Supplementary file 2 [file Data_Sheet_2.ZIP]

Archive with 17 entries (16 files):
- behavioral_7_VWL_ascissa_bckwd.wav
- __MACOSX/
- __MACOSX/._behavioral_7_VWL_ascissa_bckwd.wav
- behavioral_U_A_I.wav
- __MACOSX/._behavioral_U_A_I.wav
- brain_ifg_7_VWL_ascissa_bckwd.wav
- __MACOSX/._brain_ifg_7_VWL_ascissa_bckwd.wav
- brain_ifg_sub_04_U_A_I.wav
- __MACOSX/._brain_ifg_sub_04_U_A_I.wav
- brain_ifg_U_A_I.wav
- __MACOSX/._brain_ifg_U_A_I.wav
- brain_sts_7_VWL_ascissa_bckwd.wav
- __MACOSX/._brain_sts_7_VWL_ascissa_bckwd.wav
- brain_sts_sub_05_U_A_I.wav
- __MACOSX/._brain_sts_sub_05_U_A_I.wav
- brain_sts_U_A_I.wav
- __MACOSX/._brain_sts_U_A_I.wav
